# Supplementary material for: Glial betaPix is essential for blood vessel development in the zebrafish brain
Source: eLife. 2026 Jan 16;14:RP106665. doi: 10.7554/eLife.106665 (PMC12810955; doi:10.7554/eLife.106665)
Supplement: Figure 1—source data 1. [file elife-106665-fig1-data1.zip]

Archive with 2 entries (2 files):
- Figure 1-source data 1.Tif
- __MACOSX/._Figure 1-source data 1.Tif
