# Supplementary material for: Glial betaPix is essential for blood vessel development in the zebrafish brain
Source: eLife. 2026 Jan 16;14:RP106665. doi: 10.7554/eLife.106665 (PMC12810955; doi:10.7554/eLife.106665)
Supplement: Figure 3—figure supplement 1—source data 2. [file elife-106665-fig3-figsupp1-data2.zip]

Archive with 3 entries (3 files):
- Figure 3. figure supplement 1. source data 2/For lower panel.tif
- Figure 3. figure supplement 1. source data 2/For upper panel.tif
- Figure 3. figure supplement 1. source data 2/Thumbs.db
